# Supplementary material for: Brain Gene Co-Expression Network Analysis Identifies 22q13 Region Genes Associated with Autism, Intellectual Disability, Seizures, Language Impairment, and Hypotonia
Source: Genes (Basel). 2023 Oct 26;14(11):1998. doi: 10.3390/genes14111998 (PMC10671420; doi:10.3390/genes14111998)
Supplement: Supplementary file 1 [file genes-14-01998-s001.zip]

Archive with 2 entries (2 files):
- Supplementary_Figures_S1_S2_S3.pdf
- Supplementary_Tables_S1_S2_S3_S4.xlsx
